# Supplementary material for: Buzzing Homes: Using Citizen Science Data to Explore the Effects of Urbanization on Indoor Mosquito Communities
Source: Insects. 2021 Apr 21;12(5):374. doi: 10.3390/insects12050374 (PMC8143366; doi:10.3390/insects12050374)
Supplement: Supplementary file 1 [file insects-12-00374-s001.zip]

Archive with 1 entries (1 files):
- insects-1144033-supplementary.pdf
